# Supplementary material for: Association between the Composite Dietary Antioxidant Index and Atherosclerotic Cardiovascular Disease in Postmenopausal Women: A Cross-Sectional Study of NHANES Data, 2013–2018
Source: Antioxidants (Basel). 2023 Sep 8;12(9):1740. doi: 10.3390/antiox12091740 (PMC10525155; doi:10.3390/antiox12091740)
Supplement: Supplementary file 1 [file antioxidants-12-01740-s001.zip]

Archive with 1 entries (1 files):
- antioxidants-2541891-supplementary.pdf
